# Supplementary material for: Hypomorphic Brca2 and Rad51c double mutant mice display Fanconi anemia, cancer and polygenic replication stress
Source: Nat Commun. 2023 Mar 11;14:1333. doi: 10.1038/s41467-023-36933-y (PMC10008622; doi:10.1038/s41467-023-36933-y)
Supplement: Supplementary file 4 — Source Data [file 41467_2023_36933_MOESM4_ESM.xlsx]

## Sheet: Fig 1d
Figure 1d	PCR genotyping Rad51c
Original file name	karl 2018-12-21 16h34m29s(Ethidium Bromide).jpg
	Line 1: DNA Marker
	Lane 2-3: Rad51c WT/dah Genotype
	Lane 4-13: Rad51c dah/dah Genotype
	Lane 14-20: Rad51c wild-type Genotype
	Lane 21-22: Rad51c dah/dah Genotype

## Sheet: Fig 1e
Figure 1e	Western blot of wild-type (WT) and Rad51cdah/dah mouse testis cell extracts
	anti-Rad51c
		Line 1	Line 2	Line 3	Line 4	Line 5
		Protein marker	U2OS cells	U2OS cells + Rad51c siRNA	WT (testis extract)	Rad51cdah/dah (testis extract)
	anti-Gapdh
		Line 1	Line 2	Line 3	Line 4	Line 5
		Protein marker	U2OS cells	U2OS cells + Rad51c siRNA	WT (testis extract)	Rad51cdah/dah (testis extract)

## Sheet: Fig 1g
Figure 1g	Weight of mice at 12 weeks
		wild-type (WT)	Brca2Δ27/Δ27	Rad51cdah/dah	Brca2Δ27/Δ27+Rad51cdah/dah
	Data	32.7	31.8	33.6	17.9
		32.7	29.1	27.4	14
		32	27.7	23.7	13.6
		27.7	24	25.6	17.9
		25.1	25.6	29.8	17.9
		28.8	25	29.6	14
		34.8	24.8	29.5	13.6
		33	28.4		17.9
		31.5	26.2
		21.9	21.5
		25.3	18
		24.1	18.5
		21.1	18.7
		23.6	20.6
		19.3	20.3
		22.6	19.6
		25	20.9
		25.7	21.8
			18.9
			19.3
	In total	18	20	7	8

## Sheet: Fig 1l
Figure 1l	Weight of testis at 12 weeks
		wild-type (WT)	Brca2Δ27/Δ27	Rad51cdah/dah	Brca2Δ27/Δ27+Rad51cdah/dah
	Data	0.1	0.03	0.1	0.005
		0.09	0.03	0.09	0.005
		0.11	0.02	0.09	0.005
		0.11	0.02	0.08	0.005
		0.09		0.09	0.005
		0.08		0.08	0.005
				0.11
				0.11

## Sheet: Fig 2a
Figure 2a	Nucleated cells per femurs of mice between 8-12 weeks
		wild-type (WT)	Brca2Δ27/Δ27	Rad51cdah/dah	Brca2Δ27/Δ27+Rad51cdah/dah
	Data	12500000	10000000	14125000	9062500
		15437500	14500000	21750000	7687500
		8750000	8687500	9437500	6125000
		23562500	9375000	23562500	6825000
		17125000	11875000	8000000	2962500
		11312500	13875000	14750000	6562500
		16375000			8625000
					11250000
	In total	7	6	6	8

## Sheet: Fig 2c
Figure 2c	Peripheral white cell concentration
		wild-type (WT)	Brca2Δ27/Δ27	Rad51cdah/dah	Brca2Δ27/Δ27+Rad51cdah/dah
	Data	5.36	4.78	4.45	7.41
		6.61	5.03	3.38	2.47
		9.36	5.52	3.71	3.61
		5.4	6.03	4.43	3.9
		5.82	5.15	4.79	3.12
		4.99		7.24	4.4
		4.23		8.58	3.87
				3.6
				8.88
				10.77
				9.63
	Total mice	7	5	11	7

## Sheet: Fig 2d
Figure 2d	Peripheral red cell concentration
		wild-type (WT)	Brca2Δ27/Δ27	Rad51cdah/dah	Brca2Δ27/Δ27+Rad51cdah/dah
	Data	9.58	10	10.99	8.74
		7.6	7.98	8.34	5.7
		8.19	7.4	8.28	6.5
		10.07	10.78	9.73	8.73
		9.11	8.58	9.89	9.12
		10.83		10.79	8.9
		9.69		9.45	9.03
				9.75
				9.3
				10.02
				10.41
	Total mice	7	5	11	7

## Sheet: Fig 2e
Figure 2e	Mean corpuscular volume as a measure for macrocytosis
		wild-type (WT)	Brca2Δ27/Δ27	Rad51cdah/dah	Brca2Δ27/Δ27+Rad51cdah/dah
	Data	58.3	57.7	59.2	62.6
		53.9	56.2	55.5	60
		56	56.7	53.9	58.6
		54.5	54.2	54.4	60
		59.6	60.3	59.9	56.7
		51.4		51.6	58.2
		53		50.8	59.8
				51.1
				52.1
				52.1
				51.6
	Total mice	7	5	11	7

## Sheet: Fig 2f
Figure 2f	common myeloid progenitor population
		wild-type (WT)	Brca2Δ27/Δ27	Rad51cdah/dah	Brca2Δ27/Δ27+Rad51cdah/dah
	Data	1215	589.028	744.761	222.354
		497.472	470.378	372.438	496.871
		1132.15	1082.17	608.661	764.177
		774.33	1189.14	1009.44	901.689

## Sheet: Fig 2g
Figure 2g	common lymphoid progenitor population
		wild-type (WT)	Brca2Δ27/Δ27	Rad51cdah/dah	Brca2Δ27/Δ27+Rad51cdah/dah
	Data	36.6314	25.5336	26.075	0.699426
		4.224	2.73243	0.472637	2.90924
		19.335	12.6487	9.75177	4.08251
		15.0784	3.98359	13.9375	9.95706

[truncated: 32 more sheets: Fig 2h, Fig 2i, Fig 2k, Fig 3a, Fig 3b, Fig 3c, Fig 3d, Fig 3f, Fig 3g, Fig 3h, Fig 4a, Fig 4b, Fig 4f, Fig S3a, Fig S3b, Fig S3c, Fig S3d, Fig S3e, Fig S3f, Fig S3g …]
